# Supplementary material for: B-Cell Receptor-Associated Protein 31 Deficiency Aggravates Ethanol-Induced Liver Steatosis and Liver Injury via Attenuating Fatty Acid Oxidation and Glycogen Synthesis
Source: Int J Mol Sci. 2025 Dec 18;26(24):12173. doi: 10.3390/ijms262412173 (PMC12734246; doi:10.3390/ijms262412173)
Supplement: Supplementary file 1 [file ijms-26-12173-s001.zip]

Archive with 1 entries (1 files):
- ijms-4004596-supplementary.pdf
